# Supplementary material for: Greater risk-taking by non-native than native shrimp: an advantage in a human-disturbed environment?
Source: BMC Ecol Evol. 2024 Nov 19;24:143. doi: 10.1186/s12862-024-02330-2 (PMC11574993; doi:10.1186/s12862-024-02330-2)
Supplement: Supplementary file 1 — Supplementary Material 1 [file 12862_2024_2330_MOESM1_ESM.xlsx]

## Sheet: Exp 1
Species	proportion in vegetation	Proportion in open
elegans	0.558986	0.441014
elegans	0.459307	0.540693
elegans	0.550276	0.449724
elegans	0.41	0.591781
elegans	0.624892	0.375729
elegans	0.391185	0.60902
elegans	0.612466	0.387117
elegans	0.610644	0.389078
adspersus	0.665	0.335
adspersus	0.635	0.365
adspersus	0.725	0.275
adspersus	0.74	0.26
adspersus	0.77	0.23
adspersus	0.716667	0.283333
adspersus	0.826667	0.173333
adspersus	0.733333	0.266667

## Sheet: Exp 2
Species	treatment	Aggressive interactions/min	Crossing/min	Feeding/min
elegans	Open	3.35	1.4	6.65
elegans	Open	1.95	1.4	5.8
elegans	Open	2.35	0.95	4.5
elegans	Open	2.7	1.1	5.95
elegans	Open	2.86667	1.13333	4.36667
elegans	Open	2.83333	0.7	4.46667
elegans	Open	2.96667	0.8	4.56667
elegans	Open	2.5	0.9	5.53333
elegans	Vegetated	2.3	0.95	5.25
elegans	Vegetated	1.4	1	4.75
elegans	Vegetated	3.1	0.85	5.45
elegans	Vegetated	3.3	0.85	5.8
elegans	Vegetated	3.33333	0.8	5.36667
elegans	Vegetated	2.66667	0.933333	5.36667
elegans	Vegetated	2.16667	0.533333	5.16667
elegans	Vegetated	3.03333	0.966667	5.26667
adspersus	Open	1.15	0.45	2.2
adspersus	Open	0.85	0.4	2.4
adspersus	Open	0.95	0.5	2.7
adspersus	Open	1.2	0.3	3.45
adspersus	Open	0.2	0.1	2.6
adspersus	Open	1.06667	0.566667	3.1
adspersus	Open	1.23333	0.333333	3.23333
adspersus	Open	0.3	0.4	2.1
adspersus	Vegetated	2.05	0.6	4.05
adspersus	Vegetated	1.95	0.4	4.45
adspersus	Vegetated	2.35	0.7	5.05
adspersus	Vegetated	2	0.55	3.5
adspersus	Vegetated	1.1	0.8	4.23333
adspersus	Vegetated	2.76667	0.6	4.2
adspersus	Vegetated	1.76667	0.766667	4.56667
adspersus	Vegetated	1.7	0.633333	4.3

## Sheet: Exp 3
	Latency Ind1 (s)	Latency Ind2 (s)	Latency Average	behaviour Ind1(freezing or sheltering)	Behaviour Ind2	Resumed Ind1	Resumed Ind2	Resumed Average
elegans	2	2	2	Shelter	Shelter	40	45	42.5
elegans	1	1	1	Shelter	Shelter	65	75	70
elegans	1	2	1.5	Shelter	Shelter	30	40	35
elegans	2	2	2	Shelter	Shelter	40	40	40
elegans	2	3	2.5	Shelter	Shelter	70	75	72.5
elegans	1	3	2	Shelter	Shelter	30	45	37.5
elegans	2	4	3	Shelter	Shelter	40	45	42.5
elegans	1	1	1	Shelter	Shelter	50	50	50
adspersus	1	2	1.5	Shelter	Shelter	140	160	150
adspersus	2	2	2	Shelter	Shelter	90	110	100
adspersus	1	1	1	Shelter	Shelter	100	125	112.5
adspersus	1	3	2	Shelter	Shelter	260	265	262.5
adspersus	2	2	2	Shelter	Shelter	180	200	190
adspersus	2	3	2.5	Shelter	Shelter	235	250	242.5
adspersus	2	1	1.5	Shelter	Shelter	175	180	177.5
adspersus	2	2	2	Shelter	Shelter	195	220	207.5
